# Supplementary material for: General practitioners’ everyday clinical decision-making on psychosocial problems of children and youth in the Netherlands
Source: PLoS One. 2022 Dec 28;17(12):e0278314. doi: 10.1371/journal.pone.0278314 (PMC9797081; doi:10.1371/journal.pone.0278314)
Supplement: S1 File — (XLSX) [file pone.0278314.s003.xlsx]

## Sheet: in
De besluitvorming en samenwerking van huisartsen m.b.t. psychosociale problemen van kinderen en jongeren binnen gezinnen
Q1. Geslacht?
Answer Options,"Response Percent","Response Count"
Man,"60.0 %",12
Vrouw,"40.0 %",8
,"answered question",20
,"skipped question",0
Q2. Hoe lang bent u al huisarts?
Answer Options,"Response Percent","Response Count"
1 jaar,"0.0 %",0
2 jaar,"0.0 %",0
3 jaar,"0.0 %",0
4 jaar,"5.0 %",1
5 jaar,"5.0 %",1
6 jaar,"0.0 %",0
7 jaar,"5.0 %",1
8 jaar,"10.0 %",2
9 jaar,"5.0 %",1
10 jaar,"5.0 %",1
11 jaar,"5.0 %",1
12 jaar,"0.0 %",0
13 jaar,"5.0 %",1
14 jaar,"0.0 %",0
15 jaar,"0.0 %",0
16 jaar,"5.0 %",1
17 jaar,"0.0 %",0
18 jaar,"5.0 %",1
19 jaar,"0.0 %",0
20 jaar,"5.0 %",1
21 jaar,"0.0 %",0
22 jaar,"5.0 %",1
23 jaar,"0.0 %",0
24 jaar,"0.0 %",0
25 jaar,"0.0 %",0
26 jaar,"5.0 %",1
27 jaar,"15.0 %",3
28 jaar,"0.0 %",0
29 jaar,"5.0 %",1
30 jaar,"0.0 %",0
31 jaar,"0.0 %",0
32 jaar,"5.0 %",1
33 jaar,"0.0 %",0
34 jaar,"0.0 %",0
35 jaar,"0.0 %",0
36 jaar,"0.0 %",0
37 jaar,"0.0 %",0
38 jaar,"5.0 %",1
39 jaar,"0.0 %",0
40 jaar,"0.0 %",0
41 jaar,"0.0 %",0
42 jaar,"0.0 %",0
43 jaar,"0.0 %",0
44 jaar,"0.0 %",0
45 jaar,"0.0 %",0
46 jaar,"0.0 %",0
47 jaar,"0.0 %",0
48 jaar,"0.0 %",0
49 jaar,"0.0 %",0
50 jaar,"0.0 %",0
,"answered question",20
,"skipped question",0
Q3. Hoe lang bent u werkzaam in uw huidige praktijk?
Answer Options,"Response Percent","Response Count"
1 jaar,"5.0 %",1
2 jaar,"10.0 %",2
3 jaar,"0.0 %",0
4 jaar,"10.0 %",2
5 jaar,"5.0 %",1
6 jaar,"5.0 %",1
7 jaar,"5.0 %",1
8 jaar,"0.0 %",0
9 jaar,"0.0 %",0
10 jaar,"0.0 %",0
11 jaar,"5.0 %",1
12 jaar,"0.0 %",0
13 jaar,"5.0 %",1
14 jaar,"0.0 %",0
15 jaar,"5.0 %",1
16 jaar,"5.0 %",1
17 jaar,"0.0 %",0
18 jaar,"10.0 %",2
19 jaar,"0.0 %",0
20 jaar,"0.0 %",0
21 jaar,"5.0 %",1
22 jaar,"0.0 %",0
23 jaar,"5.0 %",1
24 jaar,"0.0 %",0
25 jaar,"5.0 %",1
26 jaar,"5.0 %",1
27 jaar,"5.0 %",1
28 jaar,"0.0 %",0
29 jaar,"0.0 %",0
30 jaar,"0.0 %",0
31 jaar,"0.0 %",0
32 jaar,"0.0 %",0
33 jaar,"0.0 %",0
34 jaar,"0.0 %",0
35 jaar,"0.0 %",0
36 jaar,"5.0 %",1
37 jaar,"0.0 %",0
38 jaar,"0.0 %",0
39 jaar,"0.0 %",0
40 jaar,"0.0 %",0
41 jaar,"0.0 %",0
42 jaar,"0.0 %",0
43 jaar,"0.0 %",0
44 jaar,"0.0 %",0
45 jaar,"0.0 %",0
46 jaar,"0.0 %",0
47 jaar,"0.0 %",0
48 jaar,"0.0 %",0
49 jaar,"0.0 %",0
50 jaar,"0.0 %",0
,"answered question",20
,"skipped question",0
Q4. In welke gemeente bent u werkzaam als huisarts (niet verplicht)?
Answer Options,"Response Percent","Response Count"
Alphen a/d Rijn,"0.0 %",0
Hillegom,"5.3 %",1
Kaag & Braassem,"10.5 %",2
Katwijk,"26.3 %",5
Leiden,"36.8 %",7
Leiderdorp,"0.0 %",0
Lisse,"0.0 %",0
Nieuwkoop,"10.5 %",2
Noordwijk,"0.0 %",0
Noordwijkerhout,"5.3 %",1
Oegstgeest,"0.0 %",0
Teylingen,"5.3 %",1
Voorschoten,"0.0 %",0
Zoeterwoude,"0.0 %",0
,"answered question",19
,"skipped question",1
Q5. Hoe vaak kinderen en jongeren met psychosociale problematiek op uw spreekuur (eerste & vervolgconsulten)?
Answer Options,"Response Percent","Response Count"
Nooit → ga door naar vraag 7.,"0.0 %",0
Elke dag,"0.0 %",0
2-3 keer/week,"50.0 %",10
1 keer/week,"15.0 %",3
2-3 keer/maand,"15.0 %",3
1 keer/maand,"20.0 %",4
Minder frequent, namelijk,"0.0 %",0
,"answered question",20
,"skipped question",0
Q6. Hoe vaak ziet u onderstaande problematiek bij kinderen en jongeren?
Answer Options,"Elke dag","2-3 keer/ week","1 keer/week","2-3 keer/ maand","1 keer/ maand","<1 keer/ maand","Response Count"
Emotionele problemen,0,0,4,7,5,4,20
Gedragsproblemen,0,0,4,8,6,2,20
Leerproblemen/ schoolproblemen,0,0,4,4,4,8,20
Opvoedproblemen,1,0,2,5,6,6,20
Opgroeiproblemen,0,0,0,4,5,11,20
Gezinsproblemen,0,1,1,6,8,4,20
(Vermoeden) psychiatrie,0,0,0,4,8,8,20
Kindermishandeling,0,0,0,0,1,19,20
Anders, namelijk (vul hieronder in),0,0,0,0,0,1,1
Comments,,,,,,,1
,,,,,,"answered question",20
,,,,,,"skipped question",0
Q7. Werkt er een POH-GGZ in uw praktijk? Zo ja, bespreekt u met POH-GGZ problematiek m.b.t. kinderen en jongeren?
Answer Options,"Response Percent","Response Count"
Nee,"10.0 %",2
Ja, nee want POH-GGZ ziet alleen andere problematiek,"20.0 %",4
Ja, 1 of meer keer/dag,"0.0 %",0
Ja, 1 of meer keer/week,"20.0 %",4
Ja, 1 of meer keer/maand,"25.0 %",5
Ja, minder frequent, namelijk,"25.0 %",5
,"answered question",20
,"skipped question",0
Q8. Stelling: ‘Ik heb voldoende kennis over…’
Answer Options,"Volledig mee eens","Enigszins mee eens","Eens/noch oneens","Enigszins mee oneens","Volledig mee oneens","Response Count"
...recente ontwikkelingen binnen jeugdzorg,1,7,6,6,0,20
...geldstromen binnen jeugdzorg,1,3,3,9,4,20
… wettelijke regelingen,1,7,3,8,1,20
… initiatieven ter verbetering samenwerking zorgverleners jeugdzorg,1,6,4,8,1,20
…doorverwijzings- mogelijkheden binnen jeugdzorg,3,7,6,4,0,20
,,,,,"answered question",20
,,,,,"skipped question",0
Q9. Welke informatie vraagt u op?
Answer Options,"Zeer waarschijnlijk niet","Waarschijnlijk niet","Neutraal","Waarschijnlijk wel","Zeer waarschijnlijk wel","Response Count"
Ervaringen school,2,4,1,4,4,15
Ervaringen ouders,0,0,0,2,13,15
Ervaringen Dave,0,0,0,5,10,15
Ervaringen JGZ,2,3,4,3,3,15
Ervaringen andere professionals,4,1,3,2,5,15
Anders, namelijk (vul hieronder in),4,0,0,0,1,5
Comments,,,,,,1
,,,,,"answered question",15
,,,,,"skipped question",5
Q10. Welke actie bent u van plan te ondernemen naar aanleiding van de thans vermoede of geconstateerde problematiek?
Answer Options,"Zeer waarschijnlijk niet","Waarschijnlijk niet","Neutraal","Waarschijnlijk wel","Zeer waarschijnlijk wel","Response Count"
1. Advies om hulp te zoeken aan ouders/kind,3,1,0,7,4,15
2. Geruststellen van ouders/kind,4,5,5,1,0,15
3. Revisie of vervolggesprek,2,2,1,7,3,15
4. Medicamenteuze behandeling,8,7,0,0,0,15
5. Overleg met ouders,0,1,0,7,7,15
6. Verwijzing van ouders/kind naar andere hulpverlener(s),0,0,1,5,9,15
7. Overleg met school (leerkracht, directie),7,5,1,2,0,15
8. Overleg met derden (collega, andere hulpverlener),3,3,4,5,0,15
9. Melding bij Veilig Thuis,11,4,0,0,0,15
10. Melding bij leerplichtambtenaar,11,4,0,0,0,15
11. Anders, namelijk (vul hieronder in),1,1,0,0,0,2
Comments,,,,,,2
,,,,,"answered question",15
,,,,,"skipped question",5
Q11. Naar welke hulpverlener bent u van plan het kind te verwijzen op grond van de thans vermoede of geconstateerde problematiek?
Answer Options,"Zeer waarschijnlijk niet","Waarschijnlijk niet","Neutraal","Waarschijnlijk wel","Zeer waarschijnlijk wel","Response Count"
12. Geen (kind wordt (vooralsnog) niet verwezen),9,3,3,0,0,15
13. POH-GGZ,4,2,1,2,6,15
14. Jeugd- en Gezinsteam (JGT),1,1,5,5,3,15
15. Jeugdarts van de GGD,7,7,1,0,0,15
16. Verpleegkundige van de GGD,7,7,1,0,0,15
17. Kinderarts,5,7,2,1,0,15
18. (Kinder-)psychiater,3,4,4,4,0,15
19. Andere medisch specialist,8,6,0,0,0,14
20. Zelfstandig gevestigde psycholoog,5,2,3,5,0,15
21. Zelfstandig gevestigde (ortho-)pedagoog werkzaam bij GGD,10,4,0,1,0,15
22. Gespecialiseerde gezinsverzorging,12,3,0,0,0,15
23. Opvoedingsondersteuningsaanbod,8,2,4,1,0,15
24. Algemeen maatschappelijk werk (AMW),10,3,1,0,0,14
25. Sociaal pedagogische dienst (SPD),12,3,0,0,0,15
26. Remedial teacher (RT),11,4,0,0,0,15
27. (School-)logopedist,11,4,0,0,0,15
28. Bureau jeugdzorg,10,5,0,0,0,15
29. VTO-team,9,5,0,0,0,14
30. Ander(en), namelijk (vul hieronder in),8,0,0,0,2,10
Comments,,,,,,3
,,,,,"answered question",15
,,,,,"skipped question",5
Q12. Deze vraag gaat over vraag 10 en 11 - Welke volgorde hanteert u in uw beleid (voorbeeld: 1, 7, 12…)?
Answer Options,"Response Count"
0.15
answered question,15
skipped question,5
Q13. Welke informatie vraagt u op?
Answer Options,"Zeer waarschijnlijk niet","Waarschijnlijk niet","Neutraal","Waarschijnlijk wel","Zeer waarschijnlijk wel","Response Count"
Ervaringen school,1,2,0,9,3,15
Ervaringen ouders,0,0,0,6,9,15
Ervaringen Sanne,0,0,0,5,10,15
Ervaringen JGZ,1,4,2,5,3,15
Ervaringen andere professionals,1,4,5,2,3,15
Anders, namelijk (vul hieronder in),3,0,0,0,1,4
Comments,,,,,,0
,,,,,"answered question",15
,,,,,"skipped question",5
Q14. Welke actie bent u van plan te ondernemen naar aanleiding van de thans vermoede of geconstateerde problematiek?
Answer Options,"Zeer waarschijnlijk niet","Waarschijnlijk niet","Neutraal","Waarschijnlijk wel","Zeer waarschijnlijk wel","Response Count"
1. Advies om hulp te zoeken aan ouders/kind,2,1,0,7,5,15
2. Geruststellen van ouders/kind,8,4,3,0,0,15
3. Revisie of vervolggesprek,1,0,1,7,6,15
4. Medicamenteuze behandeling,13,2,0,0,0,15
5. Overleg met ouders,0,0,0,7,8,15
6. Verwijzing van ouders/kind naar andere hulpverlener(s),0,0,2,7,6,15
7. Overleg met school (leerkracht, directie),6,1,3,5,0,15
8. Overleg met derden (collega, andere hulpverlener),3,3,3,5,1,15
9. Melding bij Veilig Thuis,3,1,5,4,2,15
10. Melding bij leerplichtambtenaar,8,3,3,0,0,14
11. Anders, namelijk (vul hieronder in),7,0,0,0,0,7
Comments,,,,,,2
,,,,,"answered question",15
,,,,,"skipped question",5
Q15. Naar welke hulpverlener bent u van plan het kind te verwijzen op grond van de thans vermoede of geconstateerde problematiek?
Answer Options,"Zeer waarschijnlijk niet","Waarschijnlijk niet","Neutraal","Waarschijnlijk wel","Zeer waarschijnlijk wel","Response Count"
12. Geen (kind wordt (vooralsnog) niet verwezen),10,3,1,0,0,14
13. POH-GGZ,4,3,1,3,4,15
14. Jeugd- en Gezinsteam (JGT),0,2,2,4,7,15
15. Jeugdarts van de GGD,6,4,3,1,0,14
16. Verpleegkundige van de GGD,7,5,2,1,0,15
17. Kinderarts,6,7,1,1,0,15
18. (Kinder-)psychiater,5,5,1,4,0,15
19. Andere medisch specialist,8,5,2,0,0,15
20. Zelfstandig gevestigde psycholoog,6,0,5,4,0,15
21. Zelfstandig gevestigde (ortho-)pedagoog werkzaam bij GGD,7,7,0,1,0,15
22. Gespecialiseerde gezinsverzorging,8,3,4,0,0,15
23. Opvoedingsondersteuningsaanbod,9,3,2,0,1,15
24. Algemeen maatschappelijk werk (AMW),8,3,4,0,0,15
25. Sociaal pedagogische dienst (SPD),9,5,0,0,0,14
26. Remedial teacher (RT),9,5,1,0,0,15
27. (School-)logopedist,9,5,1,0,0,15
28. Bureau jeugdzorg,8,3,1,3,0,15
29. VTO-team,7,4,3,0,0,14
30. Ander(en), namelijk (vul hieronder in),7,1,1,0,2,11
Comments,,,,,,2
,,,,,"answered question",15
,,,,,"skipped question",5
Q16. Deze vraag gaat over vraag 14 en 15 - Welke volgorde hanteert u in uw beleid (voorbeeld: 1, 7, 12…)?
Answer Options,"Response Count"
0.15
answered question,15
skipped question,5
Q17. Welke informatie vraagt u op?
Answer Options,"Zeer waarschijnlijk niet","Waarschijnlijk niet","Neutraal","Waarschijnlijk wel","Zeer waarschijnlijk wel","Response Count"
Ervaringen school,2,3,2,4,4,15
Ervaringen ouders,0,1,0,4,10,15
Ervaringen Melany,0,0,0,5,10,15
Ervaringen JGZ,1,2,3,5,4,15
Ervaringen andere professionals,3,4,4,0,4,15
Anders, namelijk (vul hieronder in),2,1,1,0,1,5
Comments,,,,,,0
,,,,,"answered question",15
,,,,,"skipped question",5
Q18. Welke actie bent u van plan te ondernemen naar aanleiding van de thans vermoede of geconstateerde problematiek?
Answer Options,"Zeer waarschijnlijk niet","Waarschijnlijk niet","Neutraal","Waarschijnlijk wel","Zeer waarschijnlijk wel","Response Count"
1. Advies om hulp te zoeken aan ouders/kind,2,0,0,6,7,15
2. Geruststellen van ouders/kind,7,5,3,0,0,15
3. Revisie of vervolggesprek,1,0,0,7,7,15
4. Medicamenteuze behandeling,10,4,1,0,0,15
5. Overleg met ouders,0,0,0,8,7,15
6. Verwijzing van ouders/kind naar andere hulpverlener(s),0,0,3,7,5,15
7. Overleg met school (leerkracht, directie),5,1,4,4,1,15
8. Overleg met derden (collega, andere hulpverlener),3,2,6,2,2,15
9. Melding bij Veilig Thuis,3,2,5,4,1,15
10. Melding bij leerplichtambtenaar,9,3,3,0,0,15
11. Anders, namelijk (vul hieronder in),6,2,1,0,1,10
Comments,,,,,,1
,,,,,"answered question",15
,,,,,"skipped question",5
Q19. Naar welke hulpverlener bent u van plan het kind te verwijzen op grond van de thans vermoede of geconstateerde problematiek?
Answer Options,"Zeer waarschijnlijk niet","Waarschijnlijk niet","Neutraal","Waarschijnlijk wel","Zeer waarschijnlijk wel","Response Count"
12. Geen (kind wordt (vooralsnog) niet verwezen),9,4,1,0,0,14
13. POH-GGZ,4,2,1,4,4,15
14. Jeugd- en Gezinsteam (JGT),0,1,0,6,8,15
15. Jeugdarts van de GGD,6,3,4,2,0,15
16. Verpleegkundige van de GGD,8,3,4,0,0,15
17. Kinderarts,7,4,2,2,0,15
18. (Kinder-)psychiater,4,5,4,2,0,15
19. Andere medisch specialist,9,5,0,0,1,15
20. Zelfstandig gevestigde psycholoog,5,2,3,5,0,15
21. Zelfstandig gevestigde (ortho-)pedagoog werkzaam bij GGD,10,4,1,0,0,15
22. Gespecialiseerde gezinsverzorging,9,4,2,0,0,15
23. Opvoedingsondersteuningsaanbod,8,3,3,1,0,15
24. Algemeen maatschappelijk werk (AMW),7,3,4,1,0,15
25. Sociaal pedagogische dienst (SPD),11,3,1,0,0,15
26. Remedial teacher (RT),11,3,1,0,0,15
27. (School-)logopedist,11,3,1,0,0,15
28. Bureau jeugdzorg,10,2,0,2,0,14
29. VTO-team,9,6,0,0,0,15
30. Ander(en), namelijk (vul hieronder in),8,1,1,0,1,11
Comments,,,,,,2
,,,,,"answered question",15
,,,,,"skipped question",5
Q20. Deze vraag gaat over vraag 18 en 19 - Welke volgorde hanteert u in uw beleid (voorbeeld: 1, 7, 12…)?
Answer Options,"Response Count"
0.15
answered question,15
skipped question,5
Q21. Hoe vaak heeft u in het afgelopen jaar contact gehad met JGT, JGZ, basis-GGZ en specialistische GGZ?
Answer Options,"0 keer","1-10 keer","10-30 keer",">30 keer","Response Count"
Jeugd-Gezinsteam (JGT),2,11,1,1,15
Jeugdgezondheidszorg (JGZ),2,12,1,0,15
Basis-GGZ,0,11,3,1,15
Specialistische GGZ,1,14,0,0,15
,,,,"answered question",15
,,,,"skipped question",5
Q22. Hoe ervaart u uw samenwerking met JGT?
Answer Options,"Heel negatief","Negatief","Niet negatief, niet positief","Positief","Heel positief","Response Count"
Communicatie (inhoudelijk, bijv. telefonisch of mondeling),0,2,7,5,1,15
Communicatie (snelheid),2,5,5,2,1,15
Communicatie (schriftelijke terugkoppeling),3,6,3,3,0,15
Wachtlijst (patiënten),0,6,5,4,0,15
Kwaliteit zorg,0,2,8,4,1,15
Bekendheid (m.b.t. wat hulpverlener kan betekenen),0,4,7,4,0,15
Bekendheid (persoonlijk kennen hulpverlener(s)),3,2,6,3,1,15
Comments,,,,,,2
,,,,,"answered question",15
,,,,,"skipped question",5
Q23. Hoe ervaart u uw samenwerking met JGZ, zoals consultatiebureau en schoolarts?
Answer Options,"Heel negatief","Negatief","Niet negatief, niet positief","Positief","Heel positief","Response Count"
Communicatie (inhoudelijk, bijv. telefonisch of mondeling),0,1,9,5,0,15
Communicatie (snelheid),0,3,6,6,0,15
Communicatie (schriftelijke terugkoppeling),0,3,7,5,0,15
Wachtlijst (patiënten),0,0,8,6,1,15
Kwaliteit zorg,0,0,11,4,0,15
Bekendheid (m.b.t. wat hulpverlener kan betekenen),1,3,7,4,0,15
Bekendheid (persoonlijk kennen hulpverlener(s)),2,4,6,2,1,15
Comments,,,,,,2
,,,,,"answered question",15
,,,,,"skipped question",5
Q24. Hoe ervaart u uw samenwerking met basis-GGZ?
Answer Options,"Heel negatief","Negatief","Niet negatief, niet positief","Positief","Heel positief","Response Count"
Communicatie (inhoudelijk, bijv. telefonisch of mondeling),0,1,7,6,1,15
Communicatie (snelheid),0,2,8,5,0,15
Communicatie (schriftelijke terugkoppeling),0,1,8,6,0,15
Wachtlijst (patiënten),3,2,8,2,0,15
Kwaliteit zorg,0,1,6,8,0,15
Bekendheid (m.b.t. wat hulpverlener kan betekenen),0,0,7,8,0,15
Bekendheid (persoonlijk kennen hulpverlener(s)),1,2,7,3,2,15
Comments,,,,,,2
,,,,,"answered question",15
,,,,,"skipped question",5
Q25. Hoe ervaart u uw samenwerking met specialistische GGZ?
Answer Options,"Heel negatief","Negatief","Niet negatief, niet positief","Positief","Heel positief","Response Count"
Communicatie (inhoudelijk, bijv. telefonisch of mondeling),0,4,8,2,1,15
Communicatie (snelheid),1,4,9,1,0,15
Communicatie (schriftelijke terugkoppeling),0,3,10,2,0,15
Wachtlijst (patiënten),8,2,5,0,0,15
Kwaliteit zorg,0,2,8,5,0,15
Bekendheid (m.b.t. wat hulpverlener kan betekenen),0,1,10,4,0,15
Bekendheid (persoonlijk kennen hulpverlener(s)),2,3,7,2,1,15
Comments,,,,,,3
,,,,,"answered question",15
,,,,,"skipped question",5
Q26. Wat is uw mening over deze uitspraken? Let op: lees de uitspraak zorgvuldig!
Answer Options,"Volledig mee eens","Enigszins mee eens","Eens/noch oneens","Enigszins mee oneens","Volledig mee oneens","Response Count"
‘Bezuinigingen op specialistische GGZ hebben kwaliteit v.d. zorg verslechterd.’,7,5,3,0,0,15
‘Ik overleg pas met school als problematiek zeer ernstig is.’,3,4,3,2,3,15
‘JGT is m.n. geschikt voor systeemproblematiek.’,4,6,2,3,0,15
,,,,,"answered question",15
,,,,,"skipped question",5
Q27. Tot slot, heeft u nog een aanvullende opmerking n.a.v. deze vragenlijst? Opmerkingen en/of suggesties worden gewaardeerd!
Answer Options,"Response Count"
0.7
answered question,7
skipped question,13
